# Supplementary material for: Swiping Disrupts Switching: Preliminary Evidence for Reduced Cue-Based Preparation Following Short-Form Video Exposure
Source: Behav Sci (Basel). 2025 Aug 6;15(8):1070. doi: 10.3390/bs15081070 (PMC12382645; doi:10.3390/bs15081070)
Supplement: Supplementary file 1 [file behavsci-15-01070-s001.zip]

Archive with 1 entries (1 files):
- behavsci-3751348-supplementary.xlsx
