# Supplementary material for: Swiping Disrupts Switching: Preliminary Evidence for Reduced Cue-Based Preparation Following Short-Form Video Exposure
Source: Behav Sci (Basel). 2025 Aug 6;15(8):1070. doi: 10.3390/bs15081070 (PMC12382645; doi:10.3390/bs15081070)
Supplement: Supplementary file 1 [file behavsci-15-01070-s001.zip › behavsci-3751348-supplementary.xlsx]

## Sheet: IES
shortvideogroup
	IES
	shortCTIswitch	longCTIswitch	shortCTIrepeat	longCTIrepeat
kyx	1.13714	1.41479	1.22113	1.0721
lxy	1.13363	1.44621	1.1391	1.27978
ahy	1.52202	1.27438	0.989586	1.14385
cjy	1.31179	1.13506	1.09222	1.09724
cyq	0.984397	0.985046	0.778228	0.726825
car	1.20247	1.16538	0.974399	0.833089
mbr	0.912445	1.28822	1.02479	0.850942
hyy	1.77229	1.32134	1.37133	0.978985
gqr	1.53214	1.29724	0.986588	0.745126
sqw	1.26944	1.22184	1.01734	0.697231
zmr	1.32022	1.25093	1.11656	0.768748
zfr	1.01284	1.1309	0.851495	0.947424
hzr	1.19786	1.03097	1.16392	0.920613
wrw	1.62536	1.50092	1.33021	1.46725
wfj	0.88225	0.849178	0.623921	0.680401
cyt	1.1103	1.13975	0.744836	0.837456
zym	1.19281	1.14091	0.84007	1.19261
wfy	1.27471	1.24124	0.95648	1.11057
cy	1.68263	1.53448	1.25032	1.478
htr	1.82203	2.23379	0.991048	1.91725	outlier
yly	1.13718	1.54888	0.806383	1.1626
zxy	1.11782	1.2748	0.984232	1.17171
hjm	1.13057	1.27867	0.859528	0.90719
tql	1.22133	1.42137	0.991039	1.11363
yzc	1.50756	1.63991	1.21748	1.05922
	1.28053	1.31065	1.01289	1.04639
documentarygroup
cxj	1.48789	1.36526	1.35371	1.16706
lmj	1.32636	1.11875	0.802488	0.784704
aym	0.814574	0.775448	0.634942	0.621219
tyt	1.30633	1.15715	1.14366	0.767001
ccz	1.59742	1.30064	1.17198	1.0723
qq	1.65597	1.4893	1.17053	1.17157
mxy	1.33098	1.20457	1.25122	0.86849
rxf	0.810508	0.76437	0.700012	0.666865
xdh	1.17744	0.850911	0.969566	0.856694
qyj	1.11833	0.959313	0.942672	0.845695
jbs	1.1539	0.859806	0.899666	0.71269
lsy	0.88642	0.701972	0.832196	0.740403
zmz	1.0238	1.05557	0.825521	0.745889
gtz	0.840923	0.694363	0.599828	0.568669
znh	1.07599	0.794748	0.918586	0.959141
mrt	1.61216	1.25871	0.866787	1.07265
wjy	1.35034	1.28605	1.20948	1.08249
hjl	1.40988	1.07943	1.28759	1.42103
wkm	1.36631	1.21783	0.869284	0.919964
wl	0.949842	1.14269	0.800089	1.29692
mrf	1.16704	0.807506	0.761922	0.680056
xjh	1.82072	1.47826	1.31246	0.894353
cys	0.858911	0.857931	0.826425	0.858559
pnd	0.964866	0.767092	0.843898	0.758439
	1.21279	1.04115	0.958105	0.897203
controlgroup
ckd	1.56275	1.28273	1.43232	1.00429
ly	1.51598	1.17715	1.02758	0.902577
mzh	0.837132	0.862628	0.736101	0.676583
wjf	1.51584	1.44813	1.32563	1.25505
ygy	1.18598	0.866234	1.07357	0.765008
zgyw	1.09124	1.13012	1.01783	0.874647
dcy	1.00723	0.86492	0.877055	0.952203
pnd	1.20717	0.944757	1.00199	0.721403
bkt	0.801889	0.689178	0.757164	0.610484
wyq	0.962122	1.15843	0.766205	0.90683
qlc	1.08479	0.997307	1.03827	1.08855
jgz	1.43868	0.92378	0.932742	0.870536
nxf	0.586493	0.557184	0.620175	0.599271
rmy	1.14491	1.07334	0.961792	0.886841
fzk	1.06504	1.0039	0.82192	1.09996
wzb	1.39567	0.915194	0.701553	1.01433
xlc	1.59255	1.12523	0.891915	0.878056
yjw	1.18647	0.937712	1.23935	0.959
cwx	1.30473	1.04948	1.08841	0.973992
qsh	1.63251	1.34488	0.868607	1.03312
wmg	1.37499	1.08982	1.13907	1.14332
rkc	1.61477	1.04809	0.862069	0.878783
bxy	1.54888	1.13718	0.806383	1.1626
yyf	1.32089	1.28205	0.878994	0.946772
	1.24911	1.03789	0.952779	0.925175

## Sheet: switch-RT
kyx	0.937986
lxy	1.01941
ahy	1.25093
cjy	1.19279
cyq	0.862247
car	1.08046
mbr	1.01421
hyy	1.30759
gqr	1.24459
sqw	1.1576
zmr	1.20563
zfr	1.02733
hzr	0.930337
wrw	1.40787
wfj	0.759308
cyt	0.989013
zym	0.982992
wfy	0.951524
cy	1.51193
htr	1.46492	outlier
yly	1.15991
zxy	1.05839
hjm	1.02088
tql	1.19891
yzc	1.31684
	1.12631
cxj	1.36305
lmj	0.98521
aym	0.735858
tyt	1.15508
ccz	1.25721
qq	1.3709
mxy	1.10514
rxf	0.737084
xdh	0.951888
qyj	0.989618
jbs	0.931312
lsy	0.775877
zmz	1.03351
gtz	0.689906
znh	0.871004
mrt	1.01077
wjy	1.25315
hjl	1.16007
wkm	1.20874
wl	1.04928
mrf	0.850916
xjh	1.40584
cys	0.85137
pnd	0.740145
	1.03173
ckd	1.1825
ly	1.28542
mzh	0.797112
wjf	1.37205
ygy	0.944782
zgyw	1.04127
dcy	0.889209
pnd	0.992021
bkt	0.706458
wyq	0.983276
qlc	0.990106
jgz	1.05621
nxf	0.564114
rmy	1.02455
fzk	1.09481
wzb	1.00233
xlc	1.1887
yjw	1.25613
cwx	1.11818
qsh	1.06703
wmg	1.37536
rkc	0.975401
bxy	1.15991
yyf	1.09199
	1.04829

## Sheet: switch-acc
kyx	0.725
lxy	0.8
ahy	0.9
cjy	0.975
cyq	0.875
car	0.9125
mbr	0.9375
hyy	0.8625
gqr	0.8875
sqw	0.925
zmr	0.9375
zfr	0.9625
hzr	0.8625
wrw	0.9
wfj	0.875
cyt	0.8
zym	0.8375
wfy	0.7625
cy	0.9375
htr	0.8125	outlier
yly	0.875
zxy	0.85
hjm	0.85
tql	0.938
yzc	0.8375
	0.87352
cxj	0.95
lmj	0.8125
aym	0.925
tyt	0.9375
ccz	0.875
qq	0.8625
mxy	0.875
rxf	0.9375
xdh	0.95
qyj	0.9125
jbs	0.925
lsy	0.9875
zmz	0.95
gtz	0.9
znh	0.9375
mrt	0.7125
wjy	0.95
hjl	0.9375
wkm	0.925
wl	0.9625
mrf	0.9
xjh	0.8625
cys	0.938
pnd	0.925
	0.908961
ckd	0.975
ly	0.9625
mzh	0.938
wjf	0.925
ygy	0.9
zgyw	0.888
dcy	0.95
pnd	0.925
bkt	0.925
wyq	0.925
qlc	0.95
jgz	0.9
nxf	0.89
rmy	0.925
fzk	0.95
wzb	0.9
xlc	0.8875
yjw	0.85
cwx	0.95
qsh	0.725
wmg	0.925
rkc	0.913
bxy	0.875
yyf	0.8375
	0.907979
